# Supplementary material for: Population-Level Immunity for Transient Suppression of COVID-19 Waves in Japan from April 2021 to September 2022
Source: Vaccines (Basel). 2023 Sep 4;11(9):1457. doi: 10.3390/vaccines11091457 (PMC10537865; doi:10.3390/vaccines11091457)
Supplement: Supplementary file 1 [file vaccines-11-01457-s001.zip]

Archive with 1 entries (1 files):
- vaccines-2541958-supplementary Video S1.mp4
